# Supplementary material for: Biomass carbon storages and carbon sequestration potentials of the Grain for Green Program‐Covered Forests in China
Source: Ecol Evol. 2018 Jul 3;8(15):7451–61. doi: 10.1002/ece3.4228 (PMC6106187; doi:10.1002/ece3.4228)
Supplement: Supplementary file 1 [file ECE3-8-7451-s001.xlsx]

## Sheet: Sheet1
Appendix Excel S1 Planted area under the Grain for Green Program in China from 1999 to 2010 (Chinese State Forestry Administration 1999-2010). Unit: 103 ha
	Northeast China	North China	East China	Central south China	Southwest China	Northwest China
1999					27.164	447.934
2000	18.326	203.548		53.421	187.052	219.338
2001	37.458	188.335		97.573	308.499	263.665
2002	349.665	1378.96	418.718	583.049	1081.12	1152.4
2003	547.631	1476.05	375.056	1244.55	1507.32	1771.03
2004	281.878	942.258	76.128	790.6	463.833	1037.89
2005	183.773	550.167	50.358	447.355	417.488	474.426
2006	69.384	190.218	43.334	276.938	147.071	223.096
2007	114.414	199.716	69.89	152.341	204.174	249.562
2008	88.537	133.253	41.674	211.472	123.904	187.465
2009	64.1183	98.0015	30.6493	155.633	91.1258	137.872
2010	74.6402	114.672	35.863	181.973	106.627	161.325
